# Supplementary material for: Desmoglein 2 promotes vasculogenic mimicry in melanoma and is associated with poor clinical outcome
Source: Oncotarget. 2016 Jun 22;7(29):46492–508. doi: 10.18632/oncotarget.10216 (PMC5216812; doi:10.18632/oncotarget.10216)
Supplement: Supplementary file 2 [file oncotarget-07-46492-s002.xlsx]

## Sheet: Sheet1
Genes overexpressed in DSG2-high group				Genes underexpressed in DSG2-high group
Gene name	log2 fold change	FDR		Gene name	log2 fold change	FDR
DSG2	10.4207	0		FGFR3	-5.06942	1.36802e-08
CT45A5	8.34357	8.41428e-07		SFN	-5.06719	7.33349e-07
NTSR1	7.08118	3.25162e-11		TSPAN8	-4.76973	0.000645374
C2orf82	6.59438	3.25162e-11		LOC148145	-3.80412	2.0742e-05
TAGLN3	6.13967	1.56975e-06		SP5	-3.74903	2.26652e-05
ADIPOQ	6.08863	4.41264e-06		IL34	-3.62772	3.70721e-08
KLK6	6.00471	1.0947e-07		CACNG4	-3.55843	2.2852e-05
SLC14A1	5.72965	3.19756e-11		DIRAS3	-3.53206	7.45179e-09
WNT7B	5.53198	2.21514e-07		GABBR2	-3.49133	0.000241488
ENTPD2	5.52521	4.86132e-07		CHRNA1	-3.48578	1.4098e-05
FERMT1	5.43335	4.78678e-09		CAPN6	-3.47874	0.000392973
VAT1L	5.3931	7.61781e-07		FAM107A	-3.42168	3.24269e-08
MAEL	5.31792	7.80619e-05		NTRK1	-3.35307	6.20045e-06
LCN2	5.14321	4.75449e-05		SCN3B	-3.29087	1.09628e-05
FGF5	4.97625	3.82827e-06		ARX	-3.16197	0.000590842
LOC440905	4.91059	4.78678e-09		KIAA1644	-3.11613	7.74111e-06
TMPRSS9	4.81074	2.67193e-08		BCAS1	-3.09591	3.08081e-05
AREG	4.53304	1.51054e-06		SLC24A4	-3.06512	5.79514e-07
KRT4	4.52421	0.000467469		PKHD1	-3.04528	0.00236651
LOC100124692	4.5055	0.000232067		NOX5	-3.01692	0.000222587
TUBA3C	4.41287	0.00356432		APCDD1	-3.01168	5.00553e-07
ATP1A2	4.35846	1.09828e-05		LRRN3	-2.98751	3.08648e-06
AGTR1	4.35703	5.80513e-08		PRIMA1	-2.89391	0.00182523
CTNND2	4.26914	2.2522e-05		HBA2	-2.83354	4.46537e-06
SERPINB2	4.26129	5.82768e-06		CCL21	-2.80125	0.00142248
FAM180A	4.22819	5.01402e-08		JPH2	-2.78825	2.27552e-06
DSC3	4.21095	0.00016202		HBA1	-2.73241	0.00578285
MUM1L1	4.15778	0.00177495		RDH12	-2.68001	0.000266006
ST6GALNAC1	4.15537	3.70721e-08		C16orf89	-2.58549	9.59427e-05
MYO3A	4.09032	0.000107591		RASIP1	-2.5822	4.58782e-07
PPP1R1B	4.07976	4.20415e-05		RAB3C	-2.581	0.00028501
SYTL5	4.01825	8.17521e-06		KCNJ13	-2.54791	6.53895e-05
NGEF	3.98778	0.000225947		FXYD7	-2.53787	0.000190105
FAM131B	3.97251	2.8972e-07		INA	-2.51967	0.00325817
ANK3	3.92937	2.65543e-08		WNT6	-2.4915	0.000182369
BEX1	3.88508	1.44494e-05		HBB	-2.48259	6.96187e-05
MMP1	3.87656	3.66952e-05		GFRA2	-2.45154	0.000282233
TREM1	3.87253	9.94666e-07		ANK1	-2.4087	0.00016202
SALL1	3.80882	1.17932e-05		CHIT1	-2.37579	0.00182523
KCNK9	3.78016	2.90064e-08		SMOC2	-2.35703	9.14206e-05
PLIN4	3.76339	3.27489e-10		ABCA10	-2.34567	0.000369036
PTPRN	3.75743	2.64002e-05		GAD1	-2.33357	0.00188655
COL17A1	3.75311	2.1691e-05		C15orf59	-2.23901	0.000425737
SIGLEC15	3.74385	1.62825e-07		GPR133	-2.16811	0.00154416
CRB1	3.73569	2.35339e-05		FBXO2	-2.10669	4.54909e-05
PPP2R2C	3.72975	8.41428e-07		GPR17	-2.04601	0.00194927
TRHDE	3.6869	0.0041647		KNDC1	-2.03794	0.00877964
MMP10	3.64569	0.000393067		PCDH19	-2.03697	0.00556693
NTRK3	3.63119	3.46126e-06		LPPR4	-2.03269	0.00261268
GRIA4	3.62223	0.000353171		MEOX1	-1.99843	0.00112629
SYT13	3.60287	0.000185985		HS3ST2	-1.99175	0.000392901
LIN28B	3.59664	0.00740276		FCGBP	-1.98585	0.00200669
FOXA3	3.5824	9.94666e-07		GMPR	-1.98527	0.000182369
DRD2	3.53002	0.000423365		NOV	-1.93073	0.000611056
KIF5A	3.48715	6.53895e-05		B3GALT2	-1.88598	0.000667081
DCAF12L1	3.46169	0.00942603		BTLA	-1.87707	0.00278698
SERPIND1	3.45587	5.65156e-05		SYT5	-1.87624	0.00409407
PI16	3.36965	6.27068e-06		LHFPL3	-1.87569	0.00877964
PITX1	3.32556	0.000209814		TUBB4	-1.86854	1.3077e-05
F2RL1	3.30489	5.01402e-08		OMG	-1.84995	0.00450727
ESM1	3.27102	7.35746e-09		UTS2D	-1.82955	0.00208705
STK33	3.26653	2.16519e-05		SLC15A2	-1.82572	0.00392969
DOK7	3.25446	3.23598e-06		PYROXD2	-1.81455	0.00108257
PLIN1	3.23833	2.3065e-06		ITIH3	-1.80479	0.00649249
COL11A1	3.20585	0.000172864		KIAA1045	-1.79834	0.00578044
EPCAM	3.20317	1.17932e-05		LIN7A	-1.79067	0.00927779
MN1	3.19718	1.01107e-08		HAMP	-1.78027	0.0063348
GAL3ST1	3.18915	0.000146742		AK5	-1.76277	0.00564859
KRT23	3.16286	0.000182369		WDR63	-1.75532	0.00357344
PRSS21	3.15452	0.00197417		LOC100302650	-1.72367	0.00214425
TCHH	3.1394	5.65801e-07		LAMA2	-1.72218	0.00851212
STRA6	3.1346	7.33349e-07		NKD1	-1.71712	0.00365401
SCAND3	3.10148	0.000209814		SYNC	-1.70303	0.00246692
CA9	3.1002	0.000185985		PLXDC1	-1.70141	0.00182523
ZP1	3.0463	0.000392579		TNFRSF8	-1.68555	0.00743004
MMP13	2.97684	0.00278698		SULT2B1	-1.68095	0.00188766
KIRREL2	2.94065	1.59362e-05		EMID2	-1.68045	0.0028908
DSG1	2.92144	0.00296741		CHAC1	-1.67856	0.0010618
RASAL1	2.91223	8.78792e-05		DLGAP3	-1.66918	0.00516952
ACTL8	2.90833	0.00154041		PYCARD	-1.64165	6.43791e-05
LOC285735	2.90009	0.00119903		IFI27	-1.62672	0.00256834
PROM1	2.89095	3.32748e-06		GNLY	-1.6188	0.00409663
COMP	2.87369	0.000825152		TMEM178	-1.60893	0.000260395
INHA	2.87291	4.21271e-06		H2AFJ	-1.59437	2.715e-05
DLX3	2.87235	3.08081e-05		CCL18	-1.59018	0.00658209
MFAP5	2.84332	2.715e-05		KIAA1324	-1.57127	0.0019261
CHGB	2.83288	9.09133e-05		HAR1A	-1.55822	0.00539685
COL9A2	2.82154	6.73792e-06		HCN2	-1.54741	0.00721172
CAMKV	2.81152	0.000651192		UPK1A	-1.5362	0.00866506
GPD1	2.80623	0.000239906		C4orf48	-1.52371	0.000100386
F7	2.80269	0.000818679		ENHO	-1.52216	0.0027472
TM7SF4	2.80214	0.000454483		DCLK3	-1.51047	0.00564859
GYPE	2.79849	1.41786e-08		BOC	-1.51006	0.00614394
TMEM200A	2.79758	1.62825e-07		OLFM2	-1.50852	0.00612402
BNC1	2.79311	0.00118192		SAMD5	-1.50325	0.00267423
GRIN2A	2.7905	6.96187e-05		ZAP70	-1.50303	0.00221694
BTBD11	2.77078	5.76821e-05		TMEM204	-1.49349	0.000152977
GRB14	2.7698	0.000655945		LDLRAD2	-1.49143	5.36307e-06
COL4A5	2.76566	0.00017646		CLEC11A	-1.48714	0.000890359
IL1B	2.76365	0.000590842		RPLP0P2	-1.48688	0.00208224
COL7A1	2.76183	7.8701e-05		PYHIN1	-1.48061	0.00852348
CAPS	2.76117	8.83397e-06		AGAP2	-1.43572	0.000955214
C1orf106	2.71526	8.17521e-06		IFITM1	-1.42485	0.000406454
GJB3	2.7073	0.00053367		MACROD1	-1.42466	2.64054e-05
ASAM	2.70005	7.20003e-06		SPEF1	-1.42229	0.00170351
MYH15	2.69833	0.000266735		KIAA1683	-1.41005	0.000539214
BMP2	2.69219	0.000262508		ANKRD58	-1.40575	0.00102027
COL11A2	2.67029	0.000370941		HLA-J	-1.39767	0.0008023
HS3ST3A1	2.6643	4.19774e-05		CH25H	-1.39173	0.00603357
STAC2	2.63188	0.00343634		NTNG2	-1.38808	0.00211301
FAM19A2	2.63154	1.9106e-05		REEP6	-1.38579	0.000892338
HS6ST2	2.60807	0.000959673		CCL22	-1.38333	0.00881376
NAALAD2	2.60801	1.51176e-07		H19	-1.37263	0.006324
SMPDL3B	2.57903	2.22517e-05		CCDC154	-1.36701	0.00825544
SLC24A3	2.57501	2.286e-05		RET	-1.34085	0.00510461
TNNI1	2.5493	0.000423365		CCDC85A	-1.33877	0.000884676
CAMK2B	2.53853	0.000471574		CAMK2N2	-1.33321	0.00389661
ENPP5	2.5249	7.70653e-05		STARD5	-1.32548	0.000209814
PTHLH	2.50708	4.82024e-05		TMOD1	-1.32329	0.000106609
NOS2	2.50397	6.20045e-06		LOC100271831	-1.30595	0.00182227
LOC441601	2.50234	0.00291938		PTCH2	-1.28905	0.00713934
VSNL1	2.50096	0.00509096		SNTA1	-1.2767	0.000662977
LCN10	2.49041	3.34782e-05		HSD17B14	-1.27475	0.000573843
KCNK1	2.48378	9.30866e-06		SYP	-1.26955	0.000459438
ARNTL2	2.47554	9.36924e-05		RNF112	-1.26097	0.00967073
TM4SF19	2.47252	0.000185985		GATSL3	-1.25526	0.000185985
CD177	2.44494	0.000913403		MPZL2	-1.25209	0.00852348
KIAA0040	2.42205	2.8972e-07		TNNI2	-1.23087	0.00269518
DMBT1	2.40665	0.00477252		SLC15A3	-1.22318	0.00359224
DSP	2.39873	0.000185985		TNFSF12	-1.2095	4.58782e-07
HMGA2	2.39249	0.000601726		MC1R	-1.2	0.00291042
SLC38A3	2.3599	0.00162722		LMO2	-1.19968	0.000774444
PRTFDC1	2.35662	1.96364e-05		PPDPF	-1.19298	4.99296e-05
LTBP1	2.35586	1.36943e-06		KIAA1755	-1.18425	0.00962982
SPON1	2.34852	4.89486e-05		MMP17	-1.18306	0.00513644
SPINK5	2.34043	0.00176875		MSRB2	-1.17449	2.2852e-05
EPYC	2.33708	0.0049551		LOC606724	-1.17396	0.00490105
LRFN5	2.32083	0.00990224		TECR	-1.17378	1.53495e-06
SCEL	2.31833	0.00441172		PLCD4	-1.17264	0.000159674
GALNT6	2.3161	9.20145e-07		EMP3	-1.16505	0.000485824
SERPINE1	2.31583	7.74111e-06		ELFN1	-1.15694	0.0099245
LAMC2	2.30207	0.0019261		ILVBL	-1.14216	4.71111e-05
ATP6V0D2	2.28271	0.00660888		CD82	-1.13953	0.00527559
PTPRD	2.27072	0.000185985		FLT3LG	-1.12728	0.000906981
ISLR2	2.26725	0.00107454		LHPP	-1.12692	2.01226e-05
TCN1	2.26598	0.00518942		CYBASC3	-1.12555	0.000176211
F5	2.26594	0.00578044		HLA-A	-1.11712	0.000621222
COCH	2.26376	0.00282894		OCEL1	-1.11688	1.37653e-06
SLC44A5	2.26061	0.00250773		PRAM1	-1.11397	0.00931447
F2RL2	2.26	0.00190758		C19orf66	-1.11355	5.61435e-09
DSC2	2.25802	1.02538e-07		FHIT	-1.11112	0.00287098
ABCC9	2.2565	8.10678e-08		GDPD5	-1.10798	0.00962982
KRT19	2.2503	0.00962982		SCNN1D	-1.09998	0.00618046
DKFZp686O24166	2.24321	7.33349e-07		IRX5	-1.09657	0.00116501
LOC152225	2.23509	0.000673972		ALDH3B1	-1.0838	0.00189495
PLAU	2.23219	4.41264e-06		METRN	-1.07962	0.000266735
CCL20	2.22926	0.00611346		HLA-H	-1.07833	0.00123133
ADRB1	2.22625	0.00883336		BATF2	-1.07243	0.00354098
CPE	2.22146	1.40901e-05		ProSAPiP1	-1.06376	0.00050093
LGALS12	2.22113	0.00620659		MTMR9L	-1.06106	0.00611346
KCNH2	2.22013	0.00343634		PPARD	-1.05268	2.23511e-05
MAGEL2	2.21744	0.000814118		HMOX1	-1.04902	0.00669456
CLGN	2.21722	0.000957827		TMEM160	-1.04061	0.000621222
KIAA1804	2.21432	6.53895e-05		LMF1	-1.03787	0.000828575
LRCH2	2.20792	0.000231479		MDM2	-1.03606	0.00904665
ASPN	2.20033	5.36307e-06		NINJ1	-1.03352	0.000414374
MAP7D2	2.18852	0.000959673		CCDC107	-1.03294	7.17745e-06
SPEG	2.18621	9.02678e-05		LGALS1	-1.02832	0.00526443
TTYH1	2.18181	0.0019261		ZMYND12	-1.02711	0.00133364
RPSAP52	2.16748	0.00161196		LOC729991-MEF2B	-1.02602	0.00197138
COL9A3	2.1655	0.00140006		MAMSTR	-1.02041	0.00234625
EDIL3	2.16285	0.00189495		HSPG2	-1.0178	0.000209814
WT1	2.16193	0.00510461		MUSTN1	-1.01677	0.00479512
RGS17	2.16074	0.000423365		HHLA3	-1.01257	0.000154258
TMPRSS2	2.15424	0.0001606		TACR2	-1.00561	0.00462353
DNAH6	2.15013	0.00122764		HYI	-1.00523	6.87556e-06
BHLHE22	2.13696	0.00203731		HOXC5	-1.00419	0.00300527
INHBA	2.1339	4.14651e-05
RGS5	2.12738	9.85905e-05
PRKAA2	2.12303	0.00637951
HGF	2.12269	0.00063855
SUSD4	2.11988	6.53895e-05
CTCFL	2.1195	0.000101938
KRT81	2.10975	0.006324
ITGA10	2.07794	0.00868728
SYT1	2.03674	0.00951959
EYA4	2.03627	0.00419968
CLCN4	2.03533	0.000270354
SFRP2	2.03115	0.00146062
FAM75A2	2.02128	0.0070001
TAS1R3	2.01143	0.000146742
DDX25	1.99846	0.00222787
LOXL4	1.99606	0.00491463
ATP8A2	1.99455	0.00228581
SH2D1B	1.98954	0.00090716
LIF	1.98773	0.00291042
CCNA1	1.98418	0.00830734
OCIAD2	1.98173	0.000360377
SFRP4	1.97582	0.00116501
CAMK4	1.97168	0.000124728
FOXL1	1.9684	0.000140503
CHRM3	1.95958	0.00355222
CHDH	1.95503	0.00134277
PAPPA	1.95241	0.00322038
TNFRSF10A	1.94342	0.000266735
PODXL	1.93667	1.64245e-06
TMEM200C	1.93648	0.00168996
GCK	1.91507	0.00963045
PCLO	1.90302	0.0041206
EPHA3	1.88761	0.00186558
AMIGO2	1.87186	0.00013775
PLCB4	1.86446	0.00578044
FGF14	1.8638	0.0027717
PRRX1	1.85786	0.000146742
NAP1L2	1.85553	0.00664171
GPLD1	1.85395	0.000616097
CDYL2	1.85005	0.000204262
SMAD9	1.84584	0.000228621
B3GNT3	1.83764	0.00884486
C9orf110	1.83563	0.00127471
NKX3-1	1.83345	0.00184704
PCDHGC5	1.82494	0.00407714
HAPLN4	1.82353	0.00875412
CSMD2	1.82134	0.00361538
STC1	1.82102	4.72986e-05
ZNF804A	1.80826	0.00452236
STARD4	1.80065	0.000145535
MMP16	1.7893	0.00536833
B3GALNT1	1.78173	0.000111583
EGFR	1.75856	0.00424456
COL13A1	1.75625	0.00721172
ANKRD30B	1.74767	0.00979249
SMAGP	1.73882	0.00186911
FAM70A	1.73652	0.00831501
COL4A3	1.73528	0.00465654
EPPK1	1.73523	0.00102027
PLEK2	1.73097	0.00254422
GLIPR1	1.72915	0.000346118
ABCA13	1.71535	0.00570212
GALNTL2	1.7153	0.00188766
ID1	1.69777	0.000485824
IGSF9	1.69399	0.0063348
psiTPTE22	1.6922	0.00236802
ITGA8	1.67704	0.00235519
ANO1	1.66921	0.00184721
NFE2	1.66623	0.000616097
WNT5A	1.66445	0.00444772
THSD4	1.66234	0.00129188
ANKLE1	1.65739	0.00155774
MMP9	1.65119	0.00102027
SLC9A7	1.64413	0.006324
HOXA7	1.63564	0.00550399
DACT2	1.63563	0.00576694
BAG2	1.63486	2.26969e-07
LAD1	1.62635	0.0061362
LRAT	1.62193	0.00784216
SERTAD4	1.62037	0.00494808
PABPC4L	1.61831	0.00205371
STEAP2	1.61281	0.00265585
TRPM6	1.60418	0.00397276
AGAP11	1.60228	0.00614394
PTGER3	1.59394	0.00205371
PSD	1.57182	0.0012769
ANKRD5	1.56988	0.0016759
SLC22A4	1.56758	0.00439197
RIC3	1.56563	0.00697884
L3MBTL4	1.56205	0.00243829
CXADR	1.54766	0.00846089
EFCAB4B	1.54441	0.00279889
EHD3	1.54405	0.00188261
FAM18A	1.5286	0.00172081
LOC441046	1.51778	0.00377012
VCAN	1.51732	0.000918702
LDLR	1.51681	0.00154308
KRT18	1.51543	0.00340595
TSPAN13	1.51434	0.00557027
PVRL4	1.49587	0.00149788
PCDH9	1.4919	0.00484017
S100A3	1.48567	0.00527559
JAG1	1.48488	1.03591e-05
C6orf105	1.48329	0.00170351
MST4	1.47961	0.00450202
RERG	1.46111	0.00107063
CD36	1.45855	0.00877964
B3GNT5	1.45059	0.000836949
NRP1	1.4493	0.000204262
EDNRA	1.44065	0.00190851
STX1A	1.41889	0.000266735
TMEM154	1.41114	0.00392969
TGFB2	1.396	0.00740045
STEAP1	1.39213	0.000229535
DDN	1.38957	0.00810735
TINAGL1	1.37243	0.00186911
ZBTB7C	1.37227	0.0071704
FLJ44606	1.37214	0.00914355
GADD45G	1.36421	0.00739248
RIMKLA	1.36188	0.00628063
ZEB1	1.3557	0.00287098
SNORD116-4	1.34689	0.00994622
TMEM22	1.34311	0.00564859
HAS2	1.33859	0.00884486
KCNJ15	1.32847	0.00330293
PVRL3	1.31894	0.00620659
OSMR	1.31751	0.00947724
ZNF876P	1.31701	0.00205371
CLDN4	1.31396	0.00797474
NR6A1	1.30313	0.000616097
KCNK5	1.28587	0.00821027
APLN	1.28035	0.00316608
SLC26A2	1.27597	0.000788566
CDH13	1.2607	0.00275915
PAQR5	1.25855	0.00316424
SEL1L3	1.25513	0.00610473
PCDH17	1.25511	0.000185985
NHSL2	1.25339	0.00246692
PDE6B	1.24577	0.00763724
GEM	1.24422	0.00646893
THSD7A	1.23801	0.00732058
ARHGAP28	1.23117	0.00423728
FAM84A	1.22918	0.00853196
ZNF239	1.22899	0.00205085
STC2	1.22407	0.000648794
ZDHHC2	1.22128	0.00964756
NFATC2	1.22076	0.00931128
MLLT11	1.22028	0.00501117
ADAMTS12	1.20693	0.0062297
CLIC6	1.20601	0.00805209
RASGRF2	1.20601	0.00103103
KLHL6	1.20072	0.00788727
TMCC3	1.18894	0.00050093
C9orf68	1.1878	0.00315072
JAK2	1.18641	0.00229511
CXCR7	1.16392	0.000911594
KIAA1217	1.1574	0.00528081
ALCAM	1.157	0.00805448
NET1	1.15414	0.00159898
MPP6	1.14278	0.00469757
VEGFC	1.14151	0.00466196
ARL10	1.14078	0.00852348
E2F7	1.09602	0.000892338
RIN2	1.09593	0.00885214
E2F5	1.09475	0.00346214
ITGA5	1.08311	0.00875412
ZNF185	1.06657	0.00652453
PRR11	1.0613	0.000235488
ELTD1	1.05979	0.000892338
HSPA4L	1.05815	0.0080433
RNF217	1.04827	0.00892878
ATF1	1.03648	0.000231479
CYP27B1	1.02986	0.00385961
HECW2	1.02523	0.00176875
FGF11	1.0233	0.00462353
LRIG3	1.02042	0.00315273
MYCT1	1.01183	0.00327743
SFXN1	1.00751	0.00107063
SKIL	1.00719	0.00119545
ZNF620	1.007	0.00201425
